# Supplementary material for: A Breastfeeding Relaxation Intervention Promotes Growth in Late Preterm and Early Term Infants: Results from a Randomized Controlled Trial
Source: Nutrients. 2022 Nov 27;14(23):5041. doi: 10.3390/nu14235041 (PMC9737302; doi:10.3390/nu14235041)
Supplement: Supplementary file 1 [file nutrients-14-05041-s001.zip]

Archive with 1 entries (1 files):
- nutrients-1981121-supplementary.pdf
